# Supplementary material for: Vitamin D Modulates the Response of Bronchial Epithelial Cells Exposed to Cigarette Smoke Extract
Source: Nutrients. 2019 Sep 6;11(9):2138. doi: 10.3390/nu11092138 (PMC6770037; doi:10.3390/nu11092138)
Supplement: Supplementary file 1 [file nutrients-11-02138-s001.zip]

Archive with 6 entries (5 files):
- nutrients-565763 supplementary/
- nutrients-565763 supplementary/Supplementary File 1.docx
- nutrients-565763 supplementary/Supplementary File 2.docx
- nutrients-565763 supplementary/Supplementary File 3.docx
- nutrients-565763 supplementary/Supplementary File 4.docx
- nutrients-565763 supplementary/Supplementary File 5.docx
